# Supplementary material for: Isolated Neisseria meningitidis-associated endophthalmitis in an immunocompetent host: case report and literature review
Source: Access Microbiol. 2025 Mar 7;7(3):000901.v3. doi: 10.1099/acmi.0.000901.v3 (PMC11936350; doi:10.1099/acmi.0.000901.v3)
Supplement: Uncited Supplementary Material 2. [file acmi-7-00901-s002.xlsx]

## Sheet: SuppFileB-Lo-et-al-ACMI-NMEndop
PMID	Title	Authors	Citation	First Author	Journal/Book	Publication Year	Create Date	PMCID	NIHMS ID	DOI
2380950	Meningococcal endophthalmitis and pericarditis	Beynon HL, Hague S.	J R Soc Med. 1990 May;83(5):331. doi: 10.1177/014107689008300519.	Beynon HL	J R Soc Med	1990	1990-05-01	PMC1292657		10.1177/014107689008300519
15234151	Neisseria meningitidis endophthalmitis	Zacks DN.	Ophthalmology. 2004 Jul;111(7):1432-3. doi: 10.1016/j.ophtha.2004.04.007.	Zacks DN	Ophthalmology	2004	2004-07-06			10.1016/j.ophtha.2004.04.007
4200954	Bilateral meningococcal endophthalmitis	Jensen AD, Naidoff MA.	Arch Ophthalmol. 1973 Nov;90(5):396-8. doi: 10.1001/archopht.1973.01000050398014.	Jensen AD	Arch Ophthalmol	1973	1973-11-01			10.1001/archopht.1973.01000050398014
14626806	Primary meningococcal arthritis and endogenous endophthalmitis: a case report	Cheng YK, Leo SW, Edwards CJ, Koh ET.	Ann Acad Med Singap. 2003 Sep;32(5):706-9.	Cheng YK	Ann Acad Med Singap	2003	2003-11-25
6982003	Neisseria subflava endophthalmitis	Stricker RB, Pompilio KJ, Axelrod JL, Kochman RS, Newman JC.	Am J Ophthalmol. 1982 Sep;94(3):423-4. doi: 10.1016/0002-9394(82)90380-4.	Stricker RB	Am J Ophthalmol	1982	1982-09-01			10.1016/0002-9394(82)90380-4
3500646	Neisseria mucosa endophthalmitis	Carter KD, Morgan CM, Otto MH.	Am J Ophthalmol. 1987 Dec 15;104(6):663-4. doi: 10.1016/0002-9394(87)90185-1.	Carter KD	Am J Ophthalmol	1987	1987-12-15			10.1016/0002-9394(87)90185-1
4595404	The uvea	O'Connor GR.	Arch Ophthalmol. 1974 May;91(5):401-15. doi: 10.1001/archopht.1974.03900060413016.	O'Connor GR	Arch Ophthalmol	1974	1974-05-01			10.1001/archopht.1974.03900060413016
28850051	EXOGENOUS MENINGOCOCCAL ENDOPHTHALMITIS: A CASE REVIEW	Goh RLZ, Sandhu SS, Allen PJ.	Retin Cases Brief Rep. 2020 Winter;14(1):31-32. doi: 10.1097/ICB.0000000000000623.	Goh RLZ	Retin Cases Brief Rep	2020	2017-08-30			10.1097/ICB.0000000000000623
12850229	Endogenous bacterial endophthalmitis: a 17-year prospective series and review of 267 reported cases	Jackson TL, Eykyn SJ, Graham EM, Stanford MR.	Surv Ophthalmol. 2003 Jul-Aug;48(4):403-23. doi: 10.1016/s0039-6257(03)00054-7.	Jackson TL	Surv Ophthalmol	2003	2003-07-10			10.1016/s0039-6257(03)00054-7
28448733	Endogenous Meningococcal Endophthalmitis with Isolated Joint Involvement in Immunocompetent Adults	Shah V, Garg A, Stanford M.	Ocul Immunol Inflamm. 2018;26(4):523-526. doi: 10.1080/09273948.2017.1306084. Epub 2017 Apr 27.	Shah V	Ocul Immunol Inflamm	2018	2017-04-28			10.1080/09273948.2017.1306084
32714558	Endophthalmitis resulting from gonococcal keratoconjunctivitis	Bollam R, Yassin M, Phan T.	New Microbes New Infect. 2020 Jun 27;36:100724. doi: 10.1016/j.nmni.2020.100724. eCollection 2020 Jul.	Bollam R	New Microbes New Infect	2020	2020-07-28	PMC7372155		10.1016/j.nmni.2020.100724
33240791	Menigococcal endophthalmitis: A rare cause of endogenous endophthalmitis	Páez Guillán EM, Macía-Rodríguez C, Villafranca AG, Martínez Rey MDC, Novo-Veleiro I.	IDCases. 2020 Nov 4;22:e00997. doi: 10.1016/j.idcr.2020.e00997. eCollection 2020.	Páez Guillán EM	IDCases	2020	2020-11-26	PMC7674291		10.1016/j.idcr.2020.e00997
19946520	Endogenous endophthalmitis secondary to bacterial meningitis from Neisseria Meningitidis: a case report and review of the literature	Balaskas K, Potamitou D.	Cases J. 2009 Oct 7;2:149. doi: 10.1186/1757-1626-2-149.	Balaskas K	Cases J	2009	2009-12-01	PMC2783105		10.1186/1757-1626-2-149
9850506	A ring hypopyon in a patient with meningococcal endophthalmitis: a case report and review of the literature	Gonzalez GA, Whitcher JP, Irvine AR, O'Brien JM.	J Pediatr Ophthalmol Strabismus. 1998 Nov-Dec;35(6):329-33. doi: 10.3928/0191-3913-19981101-08.	Gonzalez GA	J Pediatr Ophthalmol Strabismus	1998	1998-12-16			10.3928/0191-3913-19981101-08
9186115	Exogenous Neisseria meningitidis endophthalmitis	Saperstein DA, Bennett MD, Steinberg JP, Reddy VM, Aaberg TM Sr.	Am J Ophthalmol. 1997 Jan;123(1):135-6. doi: 10.1016/s0002-9394(14)71010-4.	Saperstein DA	Am J Ophthalmol	1997	1997-01-01			10.1016/s0002-9394(14)71010-4
10358819	Neisseria meningitidis endogenous endophthalmitis: case report and literature review	Wong JS, Balakrishnan V.	J Pediatr Ophthalmol Strabismus. 1999 May-Jun;36(3):145-52. doi: 10.3928/0191-3913-19990501-13.	Wong JS	J Pediatr Ophthalmol Strabismus	1999	1999-06-08			10.3928/0191-3913-19990501-13
2787495	Meningococcal endophthalmitis without concomitant septicemia or meningitis	Auerbach SB, Leach CT, Bateman BJ, Sidikaro Y, Cherry JD.	Pediatr Infect Dis J. 1989 Jun;8(6):411-3. doi: 10.1097/00006454-198906000-00031.	Auerbach SB	Pediatr Infect Dis J	1989	1989-06-01			10.1097/00006454-198906000-00031
6401400	Exogenous endophthalmitis	Werner EB, Herschorn BR.	Am J Ophthalmol. 1983 Jan;95(1):123-4. doi: 10.1016/0002-9394(83)90345-8.	Werner EB	Am J Ophthalmol	1983	1983-01-01			10.1016/0002-9394(83)90345-8
305816	Meningococcal ophthalmia	Bannatyne RM.	Can Med Assoc J. 1978 Apr 8;118(7):769.	Bannatyne RM	Can Med Assoc J	1978	1978-04-08	PMC1818173
315705	Meningococcal sepsis with endophthalmitis	Mason W, Igdaloff S, Friedman R, Wright HT Jr.	Am J Dis Child. 1979 Nov;133(11):1151-2. doi: 10.1001/archpedi.1979.02130110059010.	Mason W	Am J Dis Child	1979	1979-11-01			10.1001/archpedi.1979.02130110059010
24295045	Neisseria meningitidis endogenous endophthalmitis with meningitis in an immunocompetent child	Yusuf IH, Sipkova Z, Patel S, Benjamin L.	Ocul Immunol Inflamm. 2014 Oct;22(5):398-402. doi: 10.3109/09273948.2013.854392. Epub 2013 Dec 2.	Yusuf IH	Ocul Immunol Inflamm	2014	2013-12-04			10.3109/09273948.2013.854392
8035993	Exogenous endophthalmitis initially treated without systemic antibiotics	Pavan PR, Oteiza EE, Hughes BA, Avni A.	Ophthalmology. 1994 Jul;101(7):1289-96; discussion 1296-7. doi: 10.1016/s0161-6420(94)31177-8.	Pavan PR	Ophthalmology	1994	1994-07-01			10.1016/s0161-6420(94)31177-8
6610219	Adult gonococcal ophthalmia	Baker FJ, Wood DR.	South Med J. 1984 Jun;77(6):800-1. doi: 10.1097/00007611-198406000-00041.	Baker FJ	South Med J	1984	1984-06-01			10.1097/00007611-198406000-00041
20267016	Primary meningococcal ophthalmia	SHUTTLEWORTH FN, BENSTEAD JG.	Br Med J. 1947 Oct 11;2(4527):568. doi: 10.1136/bmj.2.4527.568.	SHUTTLEWORTH FN	Br Med J	1947	2010-03-19	PMC2055830		10.1136/bmj.2.4527.568
38670890	Pictures in Medicina Intensiva. Endogenous endophthalmitis in a meningococcal meningitis case	Ginestal J, Álvaro E, Molina Z.	Med Intensiva (Engl Ed). 2024 Apr 25:S2173-5727(24)00085-7. doi: 10.1016/j.medine.2024.04.007. Online ahead of print.	Ginestal J	Med Intensiva (Engl Ed)	2024	2024-04-26			10.1016/j.medine.2024.04.007
10493354	Isolated Neisseria meningitidis endophthalmitis	Malhotra A, Krilov LR.	Pediatr Infect Dis J. 1999 Sep;18(9):839-40. doi: 10.1097/00006454-199909000-00024.	Malhotra A	Pediatr Infect Dis J	1999	1999-09-24			10.1097/00006454-199909000-00024
12545689	Vitreous penetration of orally administered gatifloxacin in humans	Hariprasad SM, Mieler WF, Holz ER.	Trans Am Ophthalmol Soc. 2002;100:153-9.	Hariprasad SM	Trans Am Ophthalmol Soc	2002	2003-01-28	PMC1358958
26023576	PCR detection and identification of bacterial contaminants in ocular samples from post-operative endophthalmitis	Abrishami M, Hashemi B, Abrishami M, Abnous K, Razavi-Azarkhiavi K, Behravan J.	J Clin Diagn Res. 2015 Apr;9(4):NC01-3. doi: 10.7860/JCDR/2015/10291.5733. Epub 2015 Apr 1.	Abrishami M	J Clin Diagn Res	2015	2015-05-30	PMC4437090		10.7860/JCDR/2015/10291.5733
3260471	Ophthalmitis in meningococcal disease	Mahdi G, Tutton M, Evans-Jones G.	Arch Dis Child. 1988 May;63(5):550-1. doi: 10.1136/adc.63.5.550.	Mahdi G	Arch Dis Child	1988	1988-05-01	PMC1778947		10.1136/adc.63.5.550
4016048	Destructive epidemic Neisseria gonorrheae keratoconjunctivitis in African adults	Schwab L, Tizazu T.	Br J Ophthalmol. 1985 Jul;69(7):525-8. doi: 10.1136/bjo.69.7.525.	Schwab L	Br J Ophthalmol	1985	1985-07-01	PMC1040661		10.1136/bjo.69.7.525
12967818	Post traumatic polymicrobial endophthalmitis, including Neisseria subflava	Sharma S, Saffra NA, Chapnick EK.	Am J Ophthalmol. 2003 Sep;136(3):554-5. doi: 10.1016/s0002-9394(03)00245-9.	Sharma S	Am J Ophthalmol	2003	2003-09-12			10.1016/s0002-9394(03)00245-9
4731444	Metastatic endophthalmitis: a rare complication of meningococcal meningitis	Haider S.	Postgrad Med J. 1973 Jan;49(567):63. doi: 10.1136/pgmj.49.567.63.	Haider S	Postgrad Med J	1973	1973-01-01	PMC2495357		10.1136/pgmj.49.567.63
18318948	Current usefulness of Credé's method of preventing neonatal ophthalmia	Silva LR, Gurgel RQ, Lima DR, Cuevas LE.	Ann Trop Paediatr. 2008 Mar;28(1):45-8. doi: 10.1179/146532808X270662.	Silva LR	Ann Trop Paediatr	2008	2008-03-06			10.1179/146532808X270662
8119785	Endophthalmitis as a presentation of meningococcal septicaemia	Abousaesha F, Dogar GF, Young BJ, O'Hare J.	Ir J Med Sci. 1993 Dec;162(12):495-6. doi: 10.1007/BF03022580.	Abousaesha F	Ir J Med Sci	1993	1993-12-01			10.1007/BF03022580
32587116	Favourable outcome in paediatric endogenous endophthalmitis secondary to Neisseria meningitidis following pars plana vitrectomy	Qureshi A, Ashworth J, Sharma V, Ivanova T.	BMJ Case Rep. 2020 Jun 24;13(6):e233133. doi: 10.1136/bcr-2019-233133.	Qureshi A	BMJ Case Rep	2020	2020-06-27	PMC7319712		10.1136/bcr-2019-233133
3879586	Results in the treatment of bacterial endophthalmitis	Haymet T.	Aust N Z J Ophthalmol. 1985 Nov;13(4):401-9. doi: 10.1111/j.1442-9071.1985.tb00455.x.	Haymet T	Aust N Z J Ophthalmol	1985	1985-11-01			10.1111/j.1442-9071.1985.tb00455.x
11717659	Randomized trial of presumptive sexually transmitted disease therapy during pregnancy in Rakai, Uganda	Gray RH, Wabwire-Mangen F, Kigozi G, Sewankambo NK, Serwadda D, Moulton LH, Quinn TC, O'Brien KL, Meehan M, Abramowsky C, Robb M, Wawer MJ.	Am J Obstet Gynecol. 2001 Nov;185(5):1209-17. doi: 10.1067/mob.2001.118158.	Gray RH	Am J Obstet Gynecol	2001	2001-11-22			10.1067/mob.2001.118158
6796242	Meningococcal endophthalmitis without meningitis	Brinser JH, Hess JB.	Can J Ophthalmol. 1981 Apr;16(2):100-1.	Brinser JH	Can J Ophthalmol	1981	1981-04-01
12185356	Giant retinal tear and meningococcus endogenous endophthalmitis	Jain K, Lam W.	J AAPOS. 2002 Aug;6(4):259-60. doi: 10.1067/mpa.2002.124652.	Jain K	J AAPOS	2002	2002-08-20			10.1067/mpa.2002.124652
1906506	Endophthalmitis caused by Neisseria meningitidis	Kearns AM, Sprott MS.	J Infect. 1991 May;22(3):299-300. doi: 10.1016/s0163-4453(05)80019-2.	Kearns AM	J Infect	1991	1991-05-01			10.1016/s0163-4453(05)80019-2
10910599	Endophthalmitis as a complication of meningococcal meningitis: report of one case	Chien SY, Sung TC, Mu SC, Hu CC.	Acta Paediatr Taiwan. 1999 Mar-Apr;40(2):116-8.	Chien SY	Acta Paediatr Taiwan	1999	2000-07-27
27000867	Fulminant Endophthalmitis in a Child Caused by Neisseria meningitidis Serogroup C Detected by Specific DNA	Kallinich T, von Bernuth H, Kuhns M, Elias J, Bertelmann E, Pleyer U.	J Pediatric Infect Dis Soc. 2016 Jun;5(2):e13-6. doi: 10.1093/jpids/piw012. Epub 2016 Mar 21.	Kallinich T	J Pediatric Infect Dis Soc	2016	2016-03-23			10.1093/jpids/piw012
17041570	Retinal detachment following meningococcal endophthalmitis	Agrawal P, Yellachich D, Kirkpatrick N.	Eye (Lond). 2007 Mar;21(3):450-1. doi: 10.1038/sj.eye.6702628. Epub 2006 Oct 13.	Agrawal P	Eye (Lond)	2007	2006-10-17			10.1038/sj.eye.6702628
14597520	Polymerase chain reaction detection of Neisseria meningitidis in the intraocular fluid of a patient with endogenous endophthalmitis but without associated meningitis	Kerkhoff FT, van der Zee A, Bergmans AM, Rothova A.	Ophthalmology. 2003 Nov;110(11):2134-6. doi: 10.1016/S0161-6420(03)00834-0.	Kerkhoff FT	Ophthalmology	2003	2003-11-05			10.1016/S0161-6420(03)00834-0
15767169	Meningococcal septicemia presenting as bilateral endophthalmitis	Chacko E, Filtcroft I, Condon PI.	J Cataract Refract Surg. 2005 Feb;31(2):432-4. doi: 10.1016/j.jcrs.2004.06.044.	Chacko E	J Cataract Refract Surg	2005	2005-03-16			10.1016/j.jcrs.2004.06.044
3083843	Penicillinase-producing Neisseria gonorrhoea as a cause of neonatal and adult ophthalmia	Lockie P, Leong LK, Louis A.	Aust N Z J Ophthalmol. 1986 Feb;14(1):49-53. doi: 10.1111/j.1442-9071.1986.tb00007.x.	Lockie P	Aust N Z J Ophthalmol	1986	1986-02-01			10.1111/j.1442-9071.1986.tb00007.x
16703559	Hyperacute unilateral gonococcal endophthalmitis in an HIV-infected man without genital infection	Faggian F, Azzini A, Lanzafame M, Bonora A, Zorzi A, Concia E, Vento S.	Eur J Ophthalmol. 2006 Mar-Apr;16(2):346-8. doi: 10.1177/112067210601600226.	Faggian F	Eur J Ophthalmol	2006	2006-05-17			10.1177/112067210601600226
15838663	Severe ocular involvement in disseminated intravascular coagulation complicating meningococcaemia	Lewis K, Herbert EN, Williamson TH.	Graefes Arch Clin Exp Ophthalmol. 2005 Oct;243(10):1069-70. doi: 10.1007/s00417-005-1155-4. Epub 2005 Oct 20.	Lewis K	Graefes Arch Clin Exp Ophthalmol	2005	2005-04-20			10.1007/s00417-005-1155-4
8596188	A comparative microbiological study of clinically healthy eyes and those affected by ophthalmia in cattle and the association of noctuid eye-frequenting moths	Gouws JJ, Coetzer JA, Howell PG.	J S Afr Vet Assoc. 1995 Sep;66(3):160-9.	Gouws JJ	J S Afr Vet Assoc	1995	1995-09-01
12887674	Red eyes as the initial presentation of systemic meningococcal infection	Yeung WL, Yam KL, Chan WM, Hui J.	J Paediatr Child Health. 2003 Jul;39(5):390-1. doi: 10.1046/j.1440-1754.2003.00161.x.	Yeung WL	J Paediatr Child Health	2003	2003-07-31			10.1046/j.1440-1754.2003.00161.x
109007	Medical therapy of metastatic meningococcal endophthalmitis	Jay WM, Schanzlin DJ, Fritz KJ.	Am J Ophthalmol. 1979 Apr;87(4):567-8. doi: 10.1016/0002-9394(79)90250-2.	Jay WM	Am J Ophthalmol	1979	1979-04-01			10.1016/0002-9394(79)90250-2
7569348	Endogenous endophthalmitis simulating retinoblastoma. The 1993 David and Mary Seslen Endowment Lecture	Shields JA, Shields CL, Eagle RC Jr, Barrett J, De Potter P.	Retina. 1995;15(3):213-9.	Shields JA	Retina	1995	1995-01-01
11507588	Bilateral panophthalmitis as the initial presentation of meningococcal meningitis in an infant	Gartaganis SP, Eliopoulou MJ, Georgakopoulos CD, Koliopoulos JX, Mela EK.	J AAPOS. 2001 Aug;5(4):260-1. doi: 10.1067/mpa.2001.117096.	Gartaganis SP	J AAPOS	2001	2001-08-17			10.1067/mpa.2001.117096
19182067	Dual infection with Neisseria gonorrhoeae and Chlamydia trachomatis	Moss TR, Van Der Pol B.	Int J STD AIDS. 2009 Feb;20(2):143-4. doi: 10.1258/ijsa.2008.008408.	Moss TR	Int J STD AIDS	2009	2009-02-03			10.1258/ijsa.2008.008408
17913177	Neisseria meningitidis endogenous endophthalmitis presenting as anterior uveitis	Chhabra MS, Noble AG, Kumar AV, Mets MB.	J Pediatr Ophthalmol Strabismus. 2007 Sep-Oct;44(5):309-10. doi: 10.3928/01913913-20070901-09.	Chhabra MS	J Pediatr Ophthalmol Strabismus	2007	2007-10-05			10.3928/01913913-20070901-09
10037579	Meningococcemia with vitreous opacities: endophthalmitis or vitreous hemorrhage?	Shappell KK, Gehrs KM, Keech RV, Cannon TC, Folberg R.	Arch Ophthalmol. 1999 Feb;117(2):268-9.	Shappell KK	Arch Ophthalmol	1999	1999-02-26
8538320	Bacterial meningitis and the painful eye	Domingo P, Barquet N, Moraga-Llop FA.	Lancet. 1996 Jan 13;347(8994):122-3. doi: 10.1016/s0140-6736(96)90249-4.	Domingo P	Lancet	1996	1996-01-13			10.1016/s0140-6736(96)90249-4
7068231	Rare complications in a case of generalized meningococcal disease: immunologic reaction versus bacterial metastasis	Stephani U, Bleckmann H.	Infection. 1982 Jan;10(1):23-7. doi: 10.1007/BF01640833.	Stephani U	Infection	1982	1982-01-01			10.1007/BF01640833
6982018	Metastatic endophthalmitis: a complication of meningococcal meningitis	Hull DS, Patipa M, Cox F.	Ann Ophthalmol. 1982 Jan;14(1):29-30.	Hull DS	Ann Ophthalmol	1982	1982-01-01
9505830	A case of meningococcal endophthalmitis in a well patient	Sleep T, Graham M.	Br J Ophthalmol. 1997 Nov;81(11):1016-7. doi: 10.1136/bjo.81.11.1016a.	Sleep T	Br J Ophthalmol	1997	1998-03-20	PMC1722068		10.1136/bjo.81.11.1016a
3116397	Antibiotic-resistant strains of Neisseria gonorrhoeae. Policy guidelines for detection, management, and control	Centers for Disease Control (CDC).	MMWR Suppl. 1987 Sep 11;36(5):1S-18S.	Centers for Disease Control (CDC)	MMWR Suppl	1987	1987-09-11
8560610	Endophthalmitis in a young child with meningococcal meningitis	Aydin M, Gürses N, Cetinkaya F, Albayrak D.	Turk J Pediatr. 1995 Oct-Dec;37(4):407-10.	Aydin M	Turk J Pediatr	1995	1995-10-01
12664883	Neisseria meningitidis endophthalmitis: use of polymerase chain reaction to support an etiologic diagnosis	Frelich VS, Murray DL, Goei S, Nussbaum J, Butler H.	Pediatr Infect Dis J. 2003 Mar;22(3):288-90.	Frelich VS	Pediatr Infect Dis J	2003	2003-04-01
18121100	Neisseria catarrhalis endophthalmitis; report of a case with complete recovery	GIVNER I.	Am J Ophthalmol. 1949 May;32(5):699.	GIVNER I	Am J Ophthalmol	1949	1949-05-01
105789	Isolation of meningococci in meningococcal endophthalmitis	MacBeath DL, Goldberg L.	Can J Ophthalmol. 1979 Jan;14(1):51-2.	MacBeath DL	Can J Ophthalmol	1979	1979-01-01
11779376	Gonococcal ophthalmia treated with ciprofloxacin	Price LM, O'Mahony C.	Int J STD AIDS. 2001 Dec;12(12):829-30. doi: 10.1258/0956462011924344.	Price LM	Int J STD AIDS	2001	2002-01-10			10.1258/0956462011924344
7859179	Metastatic meningococcal endophthalmitis treated by vitrectomy	Marcovich A, Levartovsky S, Van der Walde J, Rejabek V, Oliver M, Pollack A.	Can J Ophthalmol. 1994 Oct;29(5):240-1.	Marcovich A	Can J Ophthalmol	1994	1994-10-01
9366686	Bilateral endophthalmitis as an initial presentation in meningococcal meningitis	Barnard T, Das A, Hickey S.	Arch Ophthalmol. 1997 Nov;115(11):1472-3. doi: 10.1001/archopht.1997.01100160642024.	Barnard T	Arch Ophthalmol	1997	1997-11-21			10.1001/archopht.1997.01100160642024
155415	Gonorrhea. Center for Disease Control recommended treatment schedules, 1979		Ann Intern Med. 1979 May;90(5):809-11.		Ann Intern Med	1979	1979-05-01
12040955	Single low-dose ceftriaxone for the treatment of gonococcal ophthalmia--implications for the national programme for the syndromic management of sexually transmitted diseases	Hoosen AA, Kharsany AB, Ison CA.	S Afr Med J. 2002 Mar;92(3):238-40.	Hoosen AA	S Afr Med J	2002	2002-06-04
1902659	An update on the treatment of gonococcal ophthalmia	Parker JS, Gottsch JD.	Arch Ophthalmol. 1991 May;109(5):613-4. doi: 10.1001/archopht.1991.01080050019009.	Parker JS	Arch Ophthalmol	1991	1991-05-01			10.1001/archopht.1991.01080050019009
13312745	Metastatic endophthalmitis as a complication of meningococcic meningitis	HEDGES TR Jr, MCALLISTER R, CORIELL LL, MOORE W.	AMA Arch Ophthalmol. 1956 Apr;55(4):503-5. doi: 10.1001/archopht.1956.00930030507006.	HEDGES TR Jr	AMA Arch Ophthalmol	1956	1956-04-01			10.1001/archopht.1956.00930030507006
4213371	Selected reminiscences of the Giza Memorial Ophthalmic Institute (Cairo)	Wilson RP.	Surv Ophthalmol. 1973 Jan-Feb;17(4):255-64.	Wilson RP	Surv Ophthalmol	1973	1973-01-01
